# Supplementary material for: A Placebo-Controlled Trial of Cannabinoid Treatment for Disruptive Behavior in Children and Adolescents with Autism Spectrum Disorder: Effects on Sleep Parameters as Measured by the CSHQ
Source: Biomedicines. 2022 Jul 13;10(7):1685. doi: 10.3390/biomedicines10071685 (PMC9312464; doi:10.3390/biomedicines10071685)
Supplement: Supplementary file 1 [file biomedicines-10-01685-s001.zip]

Archive with 1 entries (1 files):
- biomedicines-1784640-supplementary.pdf
